# Supplementary material for: Functional Enhancers at the Gene-Poor 8q24 Cancer-Linked Locus
Source: PLoS Genet. 2009 Aug 14;5(8):e1000597. doi: 10.1371/journal.pgen.1000597 (PMC2717370; doi:10.1371/journal.pgen.1000597)
Supplement: Table S1 — Oligonucleotide sequences. (0.02 MB XLS) [file pgen.1000597.s006.xls]

## Sheet: Sheet1
AcH3 peaks	Cloned regions	Forward primers (5'-3')	Reverse primers (5'-3')
AcP 1	chr8:128164081-128165611	TCCCCGCGGAACATTGATTGGCCATCTCC	TCCCCGCGGTGGCTGCAGAGAACTTGTTG
AcP 2	chr8:128172973-128174475	TCCCCGCGGAAACTGCCTTGCTGAGGAAA	TCCCCGCGGCAGGATACAGCCCCAGTAA
AcP 3	chr8:128181685-128183429	TCCCCGCGGCGAATGGTCAGGTCCAAAGT	TCCCCGCGGATGTTCCAGGTACCGAGCTG
AcP 4	chr8:128187090-128188223	TCCCCGCGGCATCCTTCTCTCCCATCTTC	TCCCCGCGGGCTGCTATCTACACTGTCTG
AcP 5	chr8:128411096-128412649	TCCCCGCGGTGGTGGTGTGTGCCTGTAGT	TCCCCGCGGATCTTGCTGGATTCCCACAC
AcP 6	chr8:128421081-128422303	TCCCCGCGGGGGGCATAGAATCAGTGGAGGG	TCCCCGCGGCTGGGGGTGAGGAAGCTAACTC
AcP 7	chr8:128430947-128432487	TCCCCGCGGCCACCTGGCTAATCCAAGAA	TCCCCGCGGCCATTCAATTTGGCTTGACA
AcP 8	chr8:128436331-128437953	TCCCCGCGGCAGCCACTGAGCCACTTACA	TCCCCGCGGCAAATTTGCCCCTTACTCCA
AcP 9	chr8:128478676-128480362	TCCCCGCGGAGTGAATTGAGGCCATGGAG	TCCCCGCGGTCAGGGGTGATTTTCCTGA
AcP 10	chr8:128482317-128483854	TCCCCGCGGCTTCCAGCTCCACCTCTGAC	TCCCCGCGGTGAGGAACGAGAAAGCCACT
AcP 11	chr8:128489413-128490979	TCCCCGCGGTCAGTTGTGGTTGCATGGAT	TCCCCGCGGATATTTGGTTTCGCCCTCA
AcP 12	chr8:128559815-128561351	GGGGTACCAGCTGGGCAACTGGTAAATG	GGGGTACCCTTCCGAGCTTCTGTTTTGG
AcP 13	chr8:128574486-128576290	GGGGTACCCTGCACTGGCAATACTGGAA	GGGGTACCCTGCTGCTCTGGGTAAGTCC
AcP 14	chr8:128589281-128590787	TCCCCGCGGCACACTGTTCACTGGTCAAG	TCCCCGCGGCTCTACCACAACATGGAGAC
AcP 15	chr8:128600023-128601565	GGGGTACCAACCACAAGCTGGACAAACC	GGGGTACCTGTTTGCTTCTCCCTGCTTT
Negative control regions	chr8: 128567052-128568743	GGGGTACCCCAAGTGGAACCAACTGACA	GGGGTACCGGCCAAAAGAAAATGGCATA
ARORs	Cloned regions	Forward primers (5'-3')	Reverse primers (5'-3')
AROR 13	chr8: 128574662-128575168	TCCCCGCGGGGCTGCGTAGAAGCTTGTGT	TCCCCGCGGCCCATGAATGCGTAAAACCT
AROR 14	chr8: 128588859-128589357	TCCCCGCGGAAAATCCCTGCATCTTGTGG	TCCCCGCGGACTATTGCCTGCATGCTTCC
AROR 15	chr8: 128600697-128601159	TCCCCGCGGGGTAAGTCAACATGAAATTATAAACCA	TCCCCGCGGCAAGTACTGTGGGGGTTTTG
AR ChIP-qPCR	probe (5'-3')	Forward primers (5'-3')	Reverse primers (5'-3')
AROR 13	ACGGAAATTCCTGTCTAACCCTGGTCTCCT	AGGCAATTCTCTCGGGTCAA	GCCCTAATGGTTTGGTCTGC
AROR 14	ACCCTTGCCCTCAGCTCTCCTTGGA	CGTTTGCTGGAACAGTTTGC	ACCTCTCGTGTGAGCCCTCTTAC
AROR 15	CTTGTGTTACCCTTCGAAGTAAGTTAC	CCCACAAGAAAAACAGAAAAAGA	TTCCTCTTAATTGCACTGGCTA
GMSA oligonucleotides
FoxA1 consensus
[Minoo P et al. NAR 2008, 36(1) 179-188]	CAAAGACAAACACTGAGGTCG
rs11986220 T allele	GAAAAAATTAAATAAAAAGGCATAT
rs11986220 A allele	GAAAAAAATAAATAAAAAGGCATAT
